# Supplementary material for: Analysis on Soil Seed Bank Diversity Characteristics and Its Relation with Soil Physical and Chemical Properties after Substrate Addition
Source: PLoS One. 2016 Jan 25;11(1):e0147439. doi: 10.1371/journal.pone.0147439 (PMC4726584; doi:10.1371/journal.pone.0147439)
Supplement: S1 Table — (XLSX) [file pone.0147439.s001.xlsx]

## Sheet: Sheet1
S1 Table. Soil properties for CCA and linear multivariate regression.
Testing No.	TC(%)	TN(%)	AP(mg/L)	AK(mg/L)	mc(%)
1	3.8795	0.2578	1.4062	6.911	0.3474
2	3.4823	0.1207	1.9318	7.055	0.8402
3	5.2809	0.343	2.1144	7.204	0.4635
4	2.523	0.1086	1.6417	6.986	0.7486
5	4.1023	0.14	1.5687	6.702	1.0313
6	5.4375	0.1638	1.2972	6.412	1.2885
7	2.4422	0.1582	1.1115	6.293	1.018
8	2.2894	0.164	1.4329	6.781	1.0433
9	3.7809	0.2486	2.0635	7.928	2.3065
10	2.6654	0.1647	2.2394	8.298	1.6974
11	2.5914	0.1706	2.1298	8.025	1.7099
12	2.1635	0.148	2.7618	7.918	2.1583
13	3.0461	0.1413	2.7712	8.726	1.2238
14	2.4498	0.1246	2.2067	8.368	0.8097
15	4.0104	0.1456	1.596	8.433	0.7309
16	2.0244	0.0935	3.7181	8.975	1.0066
