# Supplementary material for: Analysis on Soil Seed Bank Diversity Characteristics and Its Relation with Soil Physical and Chemical Properties after Substrate Addition
Source: PLoS One. 2016 Jan 25;11(1):e0147439. doi: 10.1371/journal.pone.0147439 (PMC4726584; doi:10.1371/journal.pone.0147439)
Supplement: S2 Table — (XLSX) [file pone.0147439.s002.xlsx]

## Sheet: Sheet1
S2 Table. Data of Shannon-Wiener index, Pielou index and Simpson index.
Testing No.	1	2	3	4	5	6	7	8	9	10	11	12	13	14	15	16
Shannon.Wiener Index	0.964156	0.893479	0.109223	0.194053	0.458402	0.76636	0.994904	1.22506	1.33381	1.67559	1.61629	1.62632	1.15528	0.978225	1.39621	1.89812
Simpson Index	0.529321	0.544321	0.0382694	0.0804167	0.212925	0.367023	0.28899	0.571278	0.703074	0.623413	0.503067	0.430722	0.516151	0.58678	0.418788	0.63357
Pielou Index	0.695491	0.644509	0.0994186	0.176637	0.284821	0.427713	0.332023	0.557549	0.674308	0.607042	0.491917	0.470628	0.445209	0.606172	0.431106	0.717819
